# Supplementary material for: Distinguishing between Isobaric Ions Using Microdroplet Hydrogen–Deuterium Exchange Mass Spectrometry
Source: Metabolites. 2021 Oct 23;11(11):728. doi: 10.3390/metabo11110728 (PMC8625015; doi:10.3390/metabo11110728)
Supplement: Supplementary file 1 [file metabolites-11-00728-s001.zip]

Archive with 1 entries (1 files):
- metabolites-1425336-supplementary.pdf
